# Supplementary material for: Experimental Modeling of Host–Bacterial Interactions in Head and Neck Squamous Cell Carcinoma
Source: Cancers (Basel). 2023 Dec 12;15(24):5810. doi: 10.3390/cancers15245810 (PMC10742111; doi:10.3390/cancers15245810)
Supplement: Supplementary file 1 [file cancers-15-05810-s001.zip]

Archive with 1 entries (1 files):
- cancers-2732717-supplementary.xlsx
