# Supplementary material for: Experimental Modeling of Host–Bacterial Interactions in Head and Neck Squamous Cell Carcinoma
Source: Cancers (Basel). 2023 Dec 12;15(24):5810. doi: 10.3390/cancers15245810 (PMC10742111; doi:10.3390/cancers15245810)
Supplement: Supplementary file 1 [file cancers-15-05810-s001.zip › cancers-2732717-supplementary.xlsx]

## Sheet: Sheet1
Year	Author	Title	Sample Size	Sample Type	Cancer Subtype, if specified	Technique	HPV Status	Bacterial Diversity		Notable Specific Bacterial Populations Enriched or Depleted		Other Key Findings
								Alpha	Beta	Enriched	Depleted
2012	Bebek et al.	Microbiomic subprofiles and MDR1 promoter methylation in head and neck squamous cell carcinoma	42	Tissue	HNSCC	16S rRNASeq comparing tumor and adjacent normal tissue of microbiomic contents and four specific genes	Both	NR		NR	Enterobacteriaceae	Specific microbiomic profiles were associated with presence of cancer. Hypermethylation of MDR1 was seen in tumor tissue. Furthermore, Enterobacteriacae and Tenericutes were significantly different in cancerous tissue compared to normal.
2016	Guerrero-Preston et al.	16S rRNA amplicon sequencing identifies microbiota associated with oral cancer, human papilloma virus infection and surgical treatment	42	Saliva	OSCC, OPSCC	16S rRNA sequencing comparing HNSCC patients and healthy controls	Both	Significantly increased diversity in control vs. cancer	Significantly different bacterial communities between cancer and control	Lactobacillus, Streptococcus, Staphylococcus	Aggregatibacter, Haemophillus, Neisseria	11 patients also had longitudinal samples collected; community structure varied by patient but not significantly across patients; Lactobacillus was more significantly enriched in higher TMN stages (p<0.05) while Streptococcus was depleted.
2017	Zhao et al.	Variations in oral microbiota associated with oral cancer	40	Tissue	OSCC	16S rRNASeq comparing tumor and adjacent healthy tissue	NR	Significantly increased diversity in cancer vs control tissue	NR	Fusobacterium, Capnocytophaga, Alloprevotella	Streptococcus, Veillonella, Lautropia	Periodontitis-associated pathogens were enriched in OSCC patients.
2017	Shin et al.	Microbial Communities Associated with Primary and Metastatic Head and Neck Squamous Cell Carcinoma - A High Fusobacterial and Low Streptococcal Signature .	34	Tissue	HNSCC	16S rRNASeq comparing tumor and adjacent normal tissue samples	NR	Significantly increased diversity in control vs cancer	Significantly different bacterial communities between cancer and control	Fusobacterium, Prevotella, Capnocytophaga	Streptococcus, Veillonella, Parvimonas	Microbial profiles alone were poor predictors of cancer status, possibly due to small sample size.
2017	Wang et al.	Microbiomic differences in tumor and paired-normal tissue in head and neck squamous cell carcinomas	121	Tissue	HNSCC	16S rDNAseq comparing tumor and adjacent normal tissue	NR	No significant differences	No significant differences	Parvimonas	Actinomyces	Differences in Parvimonas enrichment were more pronounced in patients with higher T stage.
2017	Guerrero-Preston et al.	High-resolution microbiome profiling uncovers Fusobacterium nucleatum, Lactobacillus gasseri/johnsonii, and Lactobacillus vaginalisassociated to oral and oropharyngeal cancer in saliva from HPV positive and HPV negative patients treated with surgery and chemo-radiation	84	Saliva	HNSCC	16S rRNAseq comparing HNSCC patients and healthy controls	Both	Significantly increased diversity in control vs. cancer	Significantly different bacterial communities between cancer and control	Streptococcus, Lactobacillus, parvmonas	Leptotrichia and Fusobacterium	HNSCC patients showed enrichment of commensal vaginal flora. Fusobacterium nucleatum was significantly enriched in advanced stage HNSCC, an organism implicated in colon cancer.
2018	Hayes et al.	Association of Oral Microbiome With Risk for Incident Head and Neck Squamous Cell Cancer	383	Saliva	HNSCC	16S rRNA sequencing of healthy subjects using baseline mouthwash samples	Both	No statistically significant differences	No statistically significant differences	Actinobacterium	NR	In this case-control study with a large nested cohort, Corynebacterium and Kingella were associated with decreased HNSCC risk.
2018	Yost et al.	Increased virulence of the oral microbiome in oral squamous cell carcinoma revealed by metatranscriptome analyses	15	Saliva	OSCC	RNASeq comparing OSCC patients, adjacent tumor-free sites, and matched cancer-free subjects	Negative	Distinct populations of bacteria in cancer vs control, but no reported population-wide significance		Fusobacteria, Selenomonas spp. and Capnocytophaga spp.	NR
2018	Yang et al.	Oral microbiota community dynamics associated with oral squamous cell carcinoma staging	248	Saliva	OSCC	16S rRNAseq comparing OSCC patients and healthy controls	NR	Significantly increased diversity in cancer vs. control	Significantly different bacterial communities between cancer and control	Fusobacterium	Streptococcus, Haemophilus, Porphyromonas, and Actinomyces	Fusobacterium periodonticum, Parvimonas micra, Streptococcus constellatus, Haemophilus influenza, and Filifactor alocis increased in abundance with increasing stage of cancer, while Streptococcus mitis, Haemophilus parainfluenzae, and Porphyromonas pasteri decreased in abundance with increasing stage of cancer.
2018	Hsiao et al.	The interplay between oral microbiome, lifestyle factors and genetic polymorphisms in the risk of oral squamous cell carcinoma	289	Saliva	OSCC	16S rRNAseq comparing HNSCC patients and healthy controls	NR	NR		Prevotella and Fusobacterium	Streptococcus	Use of alcohol, betel quids, cigarettes and poor oral hygiene were also associated with an increased number of periodontopathogenic bacteria.
2018	Vesty et al.	Microbial and inflammatory-based salivary biomarkers of head and neck squamous cell carcinoma	30	Saliva	HNSCC	16S rRNAseq comparing patients with HNSCC, patients with dental compromise and healthy controls	NR	No statistically significant differences	Significantly different bacterial communities between cancer and control	No genus significantly associated with HNSCC vs. control	No genus significantly associated with HNSCC vs. control	There were significantly higher concentrations of IL-1B and IL8 in the HNSCC and dental conpromised patients vs. control.
2018	Yang et al.	Compositional and functional variations of oral microbiota associated with the mutational changes in oral cancer	39	Saliva	OSCC	16S rRNAseq comparing HNSCC patients with differing genetic mutational profiles (MSC1-3)	NR	Significant difference between mutational signal cluster group 2 and 3	Slight difference in bacterial communities between mutational signal cluster 1, 2 and 3	Enriched in MSC1 and MSC2: Rothia Enriched in MSC2: Firmicutes Enriched in MSC2 and MSC3: Selenomonas Enriched in MSC3: Capnocytophaga	NR	Inferred functional assessment for microbial communities across mutational states showed differential enrichment in pathways linked to cell-mobility
2019	Zhang et al.	The Oral Microbiota May Have Influence on Oral Cancer	50	Tissue	OSCC	16S rRNAseq comparing OSCC and adjacent normal tissue	NR	Significantly increased diversity in cancer vs control	Significantly different bacterial communities between cancer and control	Fusobacterium, Prevotella and Porphyromonas	Streptococcus, Veillonella and Rothia
2019	Ganly et al.	Periodontal pathogens are a risk factor of oral cavity squamous cell carcinoma, independent of tobacco and alcohol and human papillomavirus	38	Saliva	OSCC	16S rRNAseq comparing OSCC (HPV-neg), pre-malignant lesions, healthy controls	Negative	No statistically significant differences	Significantly different bacterial communities between cancer and control	Fusobacterium, Prevotella, Alloprevotella	Streptococcus	Finding 1: Developed microbiome classification based on periodontal pathogen level which had an >80% accuracy in predicting premalignant lesions or OSCC. Finding 2: Capnocytophagia was more abundant in patients with disease recurrence.
2019	Zhang et al.	Compositional and Functional Analysis of the Microbiome in Tissue and Saliva of Oral Squamous Cell Carcinoma	30	Tissue, Saliva	OSCC	16S rRNAseq in OSCC	NR	Significantly decreased diversity in cancer vs. control	Significantly different bacterial communities between cancer and control	Tumor: Acinetobacter, Fusobacterium, Campylobacter Saliva: Streptococcus, Prevotella	NR	Acinetobacter and Fusobacterium enrichment was associated with late stage OSCC.
2020	Reyes-Gibby et al.	Oral microbiome and onset of oral mucositis in patients with squamous cell carcinoma of the head and neck	66	Tissue	HNSCC	16S rRNA sequencing of oral swabs in patients with HNSCC	Both	Diminished in cancer vs. control per tissue samples of cancer and adjacent normal tissue. No significant difference between cancer vs. control of oral rinses	Significantly different diversity between cancer and control	NR		Patients with enrichment in Cardiobacterium, Granulicatella, Prevotella and Fusobacterium had increased risk of developing early onset severe oral mucositis. Patients with enrichement of Streptococcus had a decreased risk of developing early onset severe oral mucositis.
2020	Chen et al.	The Intersection between Oral Microbiota, Host Gene Methylation and Patient Outcomes in Head and Neck Squamous Cell Carcinoma	136	Tissue, Saliva	HNSCC	16S rRNAseq comparing HNSCC, adjacent normal tissue and control	Negative	Significantly decreased diversity in cancer vs. control	Significantly different bacterial communities between cancer and control	Tumor: Fusobacterium, Peptostreptococcus, Johnsonsella Saliva: Fusobacterium, Alloprevotella, Prevotella	Tumor: Streptoccocus, Neisseria, Veillonella Saliva: Streptoccocus, Neisseria, Rothia	Noted higher abundance of F. nucleatum in non-smokers as well as an association of this bacteria with improved overall survival.
2020	Shay et al.	Bacteriome and mycobiome and bacteriome-mycobiome interactions in head and neck squamous cell carcinoma	92	Saliva	HNSCC	16S rRNAseq comparing HNSCC patients with matched controls	Both	Significantly decreased diversity in cancer vs. controls	Significantly different bacterial communities between cancer and control	Streptococcus, Gemella and Veillonella	Haemophilus, Veillonella and Fusobacterium
2020	Sharma et al.	Oral Microbiome Profiling in Smokers with and without Head and Neck Cancer Reveals Variations Between Health and Disease	51	Oral swab	HNSCC	16S RNAseq comparing HNSCC with controls; all smokers	NR	Significantly decreased diversity in cancer vs. controls	Significantly different bacterial communities between cancer and control	Stenotrophomonas, Ruminococcus, and Comamonadaceae	Tannerella, Capnocytophaga, Selenomonas, Veillonella, and Kingella	Additionally showed markers of DNA damage correlating with commensals enriched in cancer.
2020	Li et al.	Composition and function of oral microbiota between gingival squamous cell carcinoma and periodontitis	40	Tissue, Saliva	GSCC	16S rDNAseq comparing gingival SCC (GSCC), periodontitis patients, healthy controls	NR	Site diversity decreasing in the following order: subgingival plaque, paracancerous tissues, cancerous tissues, saliva, tongue dorsum, buccal mucosa	Saliva and tongue tissues with no significant difference. All other tissue locations (Subgingival plaque, paracancerous tissue, cancerous tissue, buccal mucosa) have significantly different bacterial collonies.	Fusobacterium, Peptostreptococcus, and Prevotella	Streptococcus, Neisseria, and Haemophilus	Periodontal pathogens were shown to be enriched in patients with cancer; furthermore, Atopobium enrichment was posited as a potential marker for disease severity.
2021	Rajashekran et al.	The microbiome of HPV-positive tonsil squamous cell carcinoma and neck metastasis	114	Tissue	OPSCC	Pan-pathogen microarray (PathoChip) comparing OPSCC to controls	Positive	NR		Lactobacillus, Lactococcus and Proteus	NR	Kaplan-Meyer analysis failed to demonstrate any association in overal survival between high and low HSI for unique signatures with Leptospiraceae, Coxiellaceae, Rhodanobacteraceae, Peptostreptococcaceae and Propionibacteriaceae.
2021	Rai et al.	Dysbiosis of salivary microbiome and cytokines influence oral squamous cell carcinoma through inflammation	49	Saliva	OSCC	16S rRNAseq comparing OSCC to controls	NR	No statistically significant differences	Significantly different bacterial communities between cancer and control	Fusobacteria, Prevotella, Veillonella	Neisseria, Rothia, Rhodotorula	Demonstrated significant elevation of inflammatory markers (IL-8, IL-6, TNF-α, GM-CSF, and IFN-γ) in OSCC saliva.
2021	Su et al.	Oral microbial dysbiosis and its performance in predicting oral cancer	116	Oral swab	OSCC	16s rRNASeq comparing OSCC to contralateral control	NR	Significantly increased diversity in cancer vs. controls	Significantly different bacterial communities between cancer and control	Fusobacterium, Peptostreptococcus, Campylobacter, Prevotella and Capnocytophaga	Streptococcus spp.	The group was able to validate the microbial signatures in a separate cohort of OSCC patients.
2021	Eun et al.	Oral microbiome associated with lymph node metastasis in oral squamous cell carcinoma	54	Saliva	OSCC	16S rRNA sequencing comparing OSCC with and without metastasis	NR	No significant differences between metastatic cancer and non-metastatic cancer	Significantly different bacterial communities between metastatic and non-metastatic cancer.	Metastasis group: Prevotella, Stomatobaculum, Bifidobacterium, Peptostreptococcaceae, Shuttleworthia and Finegoldia Non-metastasis group: Tannerella and Fusobacterium	Metastesis group: Neisseria, Haemophilus Non-metastesis group: NR	Developed a machine learning program that used the oral microbiome to predict lymph node metastases with 86.3% accuracy.
2021	Torralba et al.	Oral Microbial Species and Virulence Factors Associated with Oral Squamous Cell Carcinoma	18	Tissue, Saliva	OSCC	16S rDNA and metagenomic sequencing comparing OSCC with control	Negative	Higher abundance of oral pathogens but lower in oral commensal bacteria (No calculation of alpha diversity)	Significantly different bacterial communities between metastatic and non-metastatic cancer.	Fusobacterium, Prevotella, Actinomyces, Parvimonas and Mogibacterium	Streptococcus, Veillonella, and Rothia
2021	De Martin et al.	Distinct microbial communities colonize tonsillar squamous cell carcinoma	49	Tissue	Tonsillar SCC	16S rRNAseq comparing tonsillar SCC to control	Both	No statistically significant differences	Increased pathological stage associated with significant difference in bacterial communities	Firmicutes and Actinobacteria	Spirochetes, Synergistetes and Fusobacteria	Machine learning program used differential abundance of Filifactor alocis and Prevotella melaninogenica as predictive of tonsillar cancer.
2021	Granato et al.	Meta-omics analysis indicates the saliva microbiome and its proteins associated with the prognosis of oral cancer patients	24	Saliva	OSCC	16S rDNAseq comparing OSCC without active lesion, with active lesion and controls	NR	NR		Granulicatella, Alloscardovia, Stenotrophomonas	Moryella, Kingella, Centipeda	Increased Stenotrophomonas, Staphylococcus, Selenomonas, Centipeda, Alloscardovia, and Acinetobacter were associated with worse prognosis.
2021	Lau et al.	Oropharynx microbiota transitions in hypopharyngeal carcinoma treatment of induced chemotherapy followed by surgery	68	Oral Swab	HPSCC	16s rRNAseq comparing HPSCC to controls	NR	Significantly decreased diversity in cancer vs. controls.	Significantly different bacterial communities between cancer and control	Enriched in induced chemotherapy group: Mycoplasma and unidentified Veilloneliaceae. Enriched in non-induced chemotherapy: Neisseria	Depleted in induced chemotherapy group: Veillonella, Rhodococcus and Acinetobacter	In non-induced chemotherapy group, Fusobacterium and Actinomyces were associated with more advanced stage of disease.
2021	Zhou et al.	The Clinical Potential of Oral Microbiota as a Screening Tool for Oral Squamous Cell Carcinomas	164	Tissue, Saliva	OSCC	16S rDNA saequencig	NR	Significantly increased diversity in cancer vs. controls	Similar bacterial communities between cancer and control. Larger differences between patients from different centers.	Veillonella and Fusobacterium	Streptococcus, Neisseria, and Prevotella	Microbiome guided machine-learning diagnostic software was able to diagnose OSCC with 95-98% accuracy
2022	Frank et al.	A dysbiotic microbiome promotes head and neck squamous cell carcinoma	119	Saliva	HNSCC	16S rRNAseq comparing treatment naïve HNSCC to controls	Both	Significantly decreased diversity in cancer vs. controls.	Significantly different bacterial communities between cancer and control	Lactobacillus, Ochrobactrum, Parvimonas	Neisseria, Phyllobacterium, and unclassified Neisseriaceae	Additionally generated 4NQO-induced oral SCC mice, and found that treatment with an antibiotic cocktail depleted bacteria and dereased size of overall tumor.
2022	Wang et al.	A comprehensive analysis of intratumor microbiome in head and neck squamous cell carcinoma	177	Tissue	HNSCC	Intratumor microbiome profiling with data from The Cancer Microbiome Atlas and The Cancer Genome Atlas comparing HNSCC to controls	NR	NR	Trend of discriminating cancer from control	Fusobacteria and Spirochaetes	Firmicutes and Actinobacteria	Intratumoral microbiome signature showed distinctive trend towards identifying male and female subgroups at the genus level (but not at the phylum or order levels).
2022	Dou et al.	Dysbiotic tumor microbiota associates with head and neck squamous cell carcinoma outcomes	129	Tissue	HNSCC	16S rRNAseq of HNSCC	NR	Significantly decreased diversity in patient who survived less than 3 years compared with those who survived greater than 3 years	Significant difference in bacterial communities between those who survived less than 3 years and those who survived greater than 3 years	Enriched in cases with survival <3 years: Methyloversatilis and Schlegelella. Enriched in cases with survival >3 years: Bacillus, Lactobacillus and Sphingomonas.	NR	Patients containing tumors with increased dysbiosis exhibited shorter overal survival than those with less dysbiosis.
2022	Dhakal et al.	Association between Tumor Microbiome and Hypoxia across Anatomic Subsites of Head and Neck Cancers	357	Tissue	HNSCC	RNAseq from the TCGA analyzing buffa hypoxia signature scores across HNSCC patients	Both	Diversity dependent on tumor location. Enrichment of microbes associated with hypoxia more in oral cavity vs. oropharynx and larynx	NR	Oral Cavity: Pseudomonas Oropharynx: Actinomyces and Sulfurimonas Larynx: Filifactor, Pseudomonas, and Actinomyces	NR	Greater hypoxia scores in oral cavity vs. oropharynx and larynx tumor samples. Hypoxia expression panel was significantly associated with differential abundance of microbiota across the three different tumor sample sites.
2022	Kim et. al	Microbial and molecular differences according to the location of head and neck cancers	691	Tissue	HNSCC	RNASeq from TCGA comparing oral and non-oral HNSCC	Both	NR		Enriched Oral HNSCC: Fusobacterium, Leptotrichia, Selenomonas and Treponema. Enriched Nonoral HNSCC: Clostridium and Pseudoalteromonas.	NR	Microbial signatures were correlated with the Kyoto Encyclopedia of Genes and Genomes pathways for both oral and non-oral cancers. Oral cancers showed signatures involved in neurodegenerative diseases and non-oral cancers showed signatures involved in HSV-1 infection.
2023	Benjamin et al.	Oral Microbiome Community Composition in Head and Neck Squamous Cell Carcinoma	154	Saliva	HNSCC	16s rRNAseq comparing HNSCC to controls	Both	No statistically significant differences	Significantly different bacterial communities between cancer and control	Lachnospiraceae, Eikenella	Lactobacillus, Bacillus, Bifidobacteriaceae, and Acinetobacter	Identified two communities based on operational taxonomic units. Those with periodontitis-related bacteria were more likely to have cancer, be older, and smoke.
